# Supplementary material for: A SARS-CoV-2 variant-induced NTD-targeting antibody enhances viral infection via a distinctive binding mode
Source: PLoS Pathog. 2026 Feb 10;22(2):e1013828. doi: 10.1371/journal.ppat.1013828 (PMC12890138; doi:10.1371/journal.ppat.1013828)
Supplement: S1 Table — (XLSX) [file ppat.1013828.s011.xlsx]

## Sheet: Sheet1
S1 Table Cryo-EM data collection and refinement statistics.
Data collection
EM equipment	Titan Krios (Thermo Fisher Scientific)
Voltage (kV)	300
Detector	Gatan K3 Summit
Energy filter	Gatan GIF Quantum, 20 eV slit
Pixel size (Å)	1.087
Electron dose (e-/Å2)	50
Defocus range (μm)	-1.4 ~ -1.8
Number of collected micrographs	1396
3D Reconstruction
Software	Relion	Relion
Sample	Overall	NTD-ConD-854
Number of used particles	203186	609558
Resolution (Å)	3.4	3.4
Symmetry	C1	C1
Map sharpening B-factor (Å2)	-90	-90
Refinement
Software	Phenix
MolProbity score	2	1.75
Clash score	6.95	7.95
Rotamer outliers (%)	1.67	0.68
CαBLAM outliers (%)	4.13	4.52
Model composition
Protein residues	3822	493
Ligands	NAG: 54	NAG: 6
Bonds (RMSD)
Length (Å)	0.006	0.004
Angle (˚)	0.765	0.725
Ramachandran plot (%)
Favored	93.04	95.41
Allowed	6.88	4.59
Outlier	0.08	0
