# Supplementary material for: A SARS-CoV-2 variant-induced NTD-targeting antibody enhances viral infection via a distinctive binding mode
Source: PLoS Pathog. 2026 Feb 10;22(2):e1013828. doi: 10.1371/journal.ppat.1013828 (PMC12890138; doi:10.1371/journal.ppat.1013828)
Supplement: S2 Table — (XLSX) [file ppat.1013828.s012.xlsx]

## Sheet: Sheet1
S2 Table The germline gene analysis of ConD-854.
mAb Name	V Gene	J Gene	CDRH3	CDRH3 length	% Identity to Germline	V Gene	J Gene	CDRL3	CDRL3 length	% Identity to Germline
				(#AAs)					(#AAs)
ConD-854	IGHV3-30	IGHJ4	ARDGDYGDYEETFDY	15	98.6	IGKV2-30	IGKJ2	MQGTHWPPYT	10	99.7
DH1052	IGHV1-69	IGHJ4	ATSSGPSRLCGGGSCYHSFDY	21	99.7	IGKV3-20	IGKJ1	QQYGSSPTWT	10	99.6
COV2-2490	IGHV3-7	IGHJ4	ARDPYDLYGDYGGTFDY	17	97.3	IGKV1-5	IGKJ4	QQYNSYSLT	9	98.9
8D2	IGHV3-7	IGHJ3	ARDWDYDILTGSWFGAFDI	19	98.6	IGKV1-17	IGKJ4	LQHNSYPLT	9	100
The germline gene usage (IGHV, IGKV), the length of complementarity determining region (CDR)3 and the identity to germline of ConD-854 and three prototype-NIEAs (DH1052, COV2-2490, 8D2) were estimated using the IMGT program.
