# Supplementary material for: A SARS-CoV-2 variant-induced NTD-targeting antibody enhances viral infection via a distinctive binding mode
Source: PLoS Pathog. 2026 Feb 10;22(2):e1013828. doi: 10.1371/journal.ppat.1013828 (PMC12890138; doi:10.1371/journal.ppat.1013828)
Supplement: S1 File — (XLSX) [file ppat.1013828.s013.xlsx]

## Sheet: Fig1A
	Infection enhancement (%)																	Infection enhancement (%)
Concentration (μg/mL)	ConD-854			DH1052			8D2			COV2-2369			COV2-2490				Concentration (μg/mL)	LY-COV1404
50	179.319	169	182.869	120.629	80.2711	94.9556	103.927	86.091	100.437	108.724	61.7112	71.7001	135.017	134.5	101.771		5	-99.6238	-99.6708	-99.6707
10	152.576	190.082	175.449	151.866	87.528	89.2048	95.4142	87.9771	86.0041	108.093	63.013	56.9252	124.121	141.595	100.469		1	-99.5579	-99.6624	-99.6624
2	168.063	155.886	164.644	127.51	71.7839	76.5005	69.6582	55.4291	66.6244	88.4634	51.1512	59.3335	112.865	130.817	117.261		0.2	-99.5954	-99.6778	-99.6777
0.4	129.073	120.233	122.533	64.292	42.1369	29.6044	32.6896	10.5858	21.0415	68.9328	66.1508	42.4044	124.572	127.943	102.161		0.04	-99.3633	-99.659	-99.659
0.08	59.7392	60.8075	39.3517	35.4575	-0.63174	-2.40716	21.2667	-1.78134	8.5938	37.7323	49.0235	24.0106	115.837	124.89	106.652		0.008	-96.5166	-94.2083	-94.2083
0.016	11.6194	25.4655	-3.98984	6.02185	-6.90064	-12.6856	-3.44607	-9.28964	-22.1358	31.8344	21.657	18.1137	124.121	119.052	108.539		0.0016	-45.3235	-53.0204	-53.0203
0.0032	9.73744	10.4855	1.73132	7.4638	-18.1452	-10.9133	-2.34772	-10.1608	-13.3879	0.859005	-1.5511	-2.81177	101.7	124.082	86.9304		0.00032	-5.42455	-24.454	-24.454
0.00064	5.01905	14.896	1.53606	3.26945	-9.81953	-9.55919	9.88973	-16.9237	-3.96908	10.2689	5.4923	-4.41291	37.426	37.6285	33.4744		6.4e-05	-9.96825	-14.7664	-14.7664

## Sheet: Fig 1B
ConD-854
Concentration (μg/mL)	Infection enhancement (%)
50	25.2	41.1
10	37	41.1
2	42.3	59.5
0.4	40.6	29.3
0.08	-13.8	-9.64
0.016	-19.1	-18.5
0.0032	-19.7	-30.9
0.00064	-9.05	-13.2		technical duplicate

## Sheet: Fig1C
	Three independent experiment, mean of technical duplicate readout (OD450nm)
ConD-854 concentration (μg/mL)	Delta S1			Delta NTD			Delta RBD
10	4.49535	4.14785	4.26765	1.85625	1.81005	1.47	0.0484	0.0351	0.0713
2	4.1911	4.0177	4.11405	0.70085	0.67495	0.51695	0.0407	0.03375	0.03935
0.4	3.692	3.52995	3.6657	0.2036	0.1963	0.19855	0.04145	0.0353	0.0695
0.08	2.47265	2.448	2.7316	0.0787	0.0773	0.07985	0.0428	0.03645	0.06675
0.016	1.02485	0.9932	1.2992	0.04725	0.0492	0.05665	0.05885	0.03705	0.0463
0.0032	0.2953	0.27775	0.42045	0.04965	0.0458	0.0505	0.04605	0.0457	0.04955
0.00064	0.0952	0.09025	0.14405	0.04505	0.04625	0.0481	0.04615	0.0399	0.0452
0.00013	0.05915	0.05065	0.07075	0.04595	0.0521	0.05135	0.054	0.04065	0.06215

## Sheet: Fig1E
	MFI of mAb binding (APC)
	Delta-NTD	WT-NTD
	293T/Single Cells/Live+/GFP+ | Median (Comp-APC-A :: hIgG)	293T/Single Cells/Live+/GFP+ | Median (Comp-APC-A :: hIgG)
ConD-854	6349	10412
COV2-2369	3132	18676
COV2-2490	14449	16458
DH1052	215	9974
8D2	409	13796
4A8	821	14086
C144	261	27
76E1	147	14.1
VRC01	142	5.13

## Sheet: Fig1F
	Infection enhancement (%), technical duplicate
293T-hACE2
Concentration (μg/mL)	ConD-854 IgG		ConD-854 F(ab')2		ConD-854 Fab		C144		VRC01
50	375.355	291.123	261.703	330.142	6.49806	-13.1355	-97.5622	-95.9479	-14.0837	-7.34683
10	290.194	330.142	300.723	267.277	33.6258	3.24645	-97.6196	-97.1497	-0.60993	-4.85168
2	317.445	277.806	244.671	249.935	-8.27355	7.08645	-95.9504	-94.9881	3.88134	0.88716
0.4	255.2	197.166	128.263	112.346	-2.69936	10.6787	-94.5614	-94.9282	5.04574	-3.35459
0.08	59.6387	85.4348	20.8671	17.3987	-6.69419	13.6206	-90.1275	-90.1359	1.13668	-7.59634
0.016	16.9961	10.3071	-17.0374	-6.7871	-3.22581	-2.79226	-65.7998	-65.5753	2.63377	-6.68145
0.0032	17.9252	13.7445	-0.62452	-1.52258	-12.0516	2.75097	-22.3344	-28.015	-1.60798	-3.0219
0.00064	25.6981	0.36645	-7.62323	-9.69807	14.0232	11.1123	-4.26948	-8.42806	-3.85362	2.46742
Huh7
Concentration (μg/mL)	ConD-854 IgG		ConD-854 F(ab')2		ConD-854 Fab		C144		VRC01
50	77.8984	132.803	127.995	105.506	-13.3773	28.0341	-93.7489	-94.6961	-1.08538	15.7742
10	103.722	85.1105	62.6987	112.098	35.4013	-18.0302	-95.2113	-94.2453	0.21708	0.79595
2	107.677	67.6619	69.6006	67.0415	1.43466	26.0178	-94.2135	-93.4284	5.78871	-0.43415
0.4	45.3276	48.9725	85.5758	64.1722	-10.3529	4.61419	-92.1201	-92.178	10.7815	5.57164
0.08	84.0248	21.0547	31.6789	74.4087	-11.1283	-15.8589	-92.4096	-93.67	2.67728	8.90014
0.016	12.0589	-17.3323	-1.27957	-7.32842	26.1729	-2.75301	-67.2793	-59.6961	16.8596	6.15051
0.0032	16.4793	18.5731	44.0869	5.00194	14.8507	11.9038	-17.2938	-14.11	5.86107	0.07236
0.00064	9.03451	-6.01008	3.9938	3.0632	-11.5161	-29.3912	-13.0246	-6.5123	-1.80897	-3.40087
Caco2
Concentration (μg/mL)	ConD-854 IgG		ConD-854 F(ab')2		ConD-854 Fab		C144		VRC01
50	15.4088	-28.5639	-1.72956	1.33648	-5.81761	11.7662	-99.5346	-99.604	-9.17842	-24.9461
10	-21.2788	43.1866	4.53354	-23.8208	55.8438	-23.2704	-99.8859	-99.4593	44.166	-41.4772
2	26.5461	-8.43816	2.25367	-35.4822	-2.62055	-16.7453	-99.9314	-99.2588	-42.3071	6.05809
0.4	-5.34591	-10.1939	1.07442	6.21069	-31.9706	-32.6258	-99.9733	-99.8264	-18.0747	-11.8672
0.08	15.0419	-17.1122	10.456	-17.7411	-20.021	-35.6132	-96.249	-99.0393	-33.1784	-28.0664
0.016	-26.1792	21.8816	-21.305	-11.609	-3.3805	22.4581	-81.0954	-87.4656	-24.9793	-5.19502
0.0032	2.09644	-0.18344	-26.5985	1.67715	-7.83543	-36.0587	-35.8008	-46.0913	-21.7261	-35.1701
0.00064	19.4969	-19.1562	-11.0849	-26.8344	-26.2055	-23.4277	-53.6598	-12.9959	-0.38174	-14.2573

## Sheet: Fig1H
	MFI fold change (Relative to MFI of ACE2 binding (AF647) when Ab=0 μg/mL)
Ab concentration (μg/mL)	ConD-854 IgG1			ConD-854 F(ab')2			ConD-854 Fab			CV1			VRC01
10	9.46526	7.62172	7.70068	9.17471	7.80247	6.32366	1.75	1.73846	1.66726	0.969147	0.923567	1.23616	1.32621	1.17982	0.981774
3.33333	5.13275	4.81611	4.31803	5.77314	4.96708	4.0855	1.27792	1.22462	1.40531	0.95608	1.37261	1.13353	1.44563	0.969298	0.984204
1.11111	2.46402	2.54991	2.18197	2.93612	2.44033	2.37405	1.18274	1.11539	1.4	0.888203	1.21975	1.05635	1.22621	1.00877	1.01944
0.37037	1.22457	1.38879	1.36054	1.49674	1.58848	1.30992	0.909898	0.975385	1.32301	0.921597	0.980892	1.05865	1.33883	1.0614	0.958688
0.123457	1.07196	1.14186	1.18537	1.17731	1.24691	1.13282	1.01142	0.953846	1.29115	0.905626	0.958599	1.06095	1.20097	0.952851	0.984204
0	1	1	1	1	1	1	1	1	1	1	1	1	1	1	1
3 independent repeats

## Sheet: Fig1I
	MFI fold change (Relative to MFI when Ab=0 μg/mL)
Ab concentration (μg/mL)	ConD-854 IgG1				ConD-854 F(ab')2				ConD-854 Fab				CV1				VRC01
0	1	1	1	1	1	1	1	1	1	1	1	1	1	1	1	1	1	1	1	1
10	1.99029	2.01496	2.01496	2.22368	1.92303	2.03504	2.03504	2.20523	1.16162	1.01965	1.01965	1.0988	1.10525	1	1.07642	1.27721	1.00937	0.975389	0.898169	1.05011
3.33333	1.39539	1.48843	1.48843	2.12753	1.30336	1.30228	1.30228	1.9048	1.15924	1.02211	1.02211	0.992657	0.997945	0.935607	1.05026	0.993926	1.05386	1.0149	0.890459	1.05953
1.11111	1.07603	1.05982	1.05982	1.62197	1.16775	1.10957	1.10957	1.20991	1.08824	0.950875	0.950875	0.925234	0.851826	0.975823	1.02027	1.12099	1.09368	0.963083	0.857051	1.01116
0.37037	0.986127	1.12839	1.12839	1.25376	1.11136	1.02447	1.02447	1.20757	1.10844	1.09856	1.09856	0.861148	1.04452	1.0067	1.00444	1.24514	1.05386	0.935881	0.919531	1.05717
0.123457	0.828801	1.11484	1.11484	1.11118	0.939385	0.976085	0.976085	1.13578	1.13577	0.988026	0.988026	0.935915	1.01872	0.975823	1.009	1.32434	1.06089	1	0.898169	0.942081
4 independent repeats

## Sheet: Fig2A
ConD-854 binding MFI (AF647)
WT	11087
D614G	28860
Alpha	16464
Beta	64
Delta	3321
Eta	8112
Epsilon	2699
Iota	1768
Kappa	9655
Lambda	8502
Mu	1540
C.1.2	79
BA.1	73.3
BA.2	91.7
BA.4	90.5
BA.2.75	61.1
XBB.1	62.8
BQ.1	53.5
EG5.1	59.6
BA.2.86	100
Mock	48.7

## Sheet: Fig2B
Relative MFI (fold relative to VRC01)
	COV2-2369	COV2-2490	8D2	DH1052	ConD-854	SA55	VRC01
WT	440.404	112.899	225.77	191.635	296.708	46.7472	1
D614G	555.582	178.109	440.982	332.236	405.273	47.7455	1
Alpha	1.03614	80.3554	119.867	93.2711	200.946	209.608	1
Beta	8.05	99.9167	3.85833	0.933333	1.33333	36.0417	1
Delta	42.8944	38.646	24.7143	25.528	99.0745	9.85714	1
Eta	1.4898	86.1293	140.497	138.075	169.265	17.2245	1
Epsilon	7.68807	18.8991	2.49541	12.8899	32.4037	6.59633	1
Iota	156.116	66.7609	25.2754	3.76087	49.1812	24.413	1
Kappa	116.419	94.9632	81.8162	144.14	156.456	21.1838	1
Lambda	14.4211	28.9789	3.88421	1.48421	30.3789	4.89474	1
Mu	66.7788	41.7788	7.82301	1.38938	26.1681	14.6991	1
C.1.2	3.59633	177.495	2.20183	1.06422	1.48624	184.303	1
BA.1	0.655	0.93	0.65	1.125	0.855	120.46	1
BA.2	1.42574	0.418317	0.80198	0.844059	0.725248	21.2723	1
BA.4	0.929293	0.707071	0.838384	1.11111	0.747475	83	1
BA.2.75	1.00935	1.15888	0.971963	8.29907	1.06542	65.6822	1
XBB.1	0.864662	0.93985	0.864662	1.04511	1.17293	162.789	1
BQ.1	1.3164	1.36259	1.43187	1.32794	1.77829	66.8591	1
EG5.1	0.611111	0.880952	0.849206	0.928571	0.936508	152.524	1
BA.2.86	0.641278	0.523342	0.520885	0.641278	0.542998	84.4373	1
Mock	1.0614	1.14912	1.0614	1.14035	1.13158	0.991228	1

## Sheet: Fig2C
WT	Infection enhancement (%)
Concentration(μg/mL)	ConD-854		DH1052		8D2		COV2-2369		COV2-2490
50	138.942	131.764	119.069	113.967	76.4987	55.7557	71.1505	63.5195	130.867	128.476
10	124.209	131.387	96.588	96.4286	51.4031	64.0625	76.9494	62.7262	123.533	129.432
2	139.698	133.464	93.7181	89.2538	61.8304	53.9381	60.9695	69.6772	139.955	120.504
0.4	86.9226	99.6536	71.0778	73.4694	34.4388	48.8361	59.8551	61.6495	145.376	94.8342
0.08	42.364	46.576	71.3967	43.6065	37.5	17.4426	56.436	68.941	136.767	117.793
0.016	17.034	1.6023	27.0249	31.6645	9.82143	-1.88138	55.152	58.023	150.478	100.574
0.0032	19.471	-9.18312	-3.3801	9.07207	-7.39796	-16.2946	36.754	30.54	120.982	90.5293
0.00064	3.7934	10.442	-6.29783	-6.13839	-14.3654	-4.38457	7.1556	16.43	63.4247	44.1805
Alpha	Infection enhancement (%)
Concentration(μg/mL)	ConD-854		DH1052		8D2		COV2-2369		COV2-2490
50	109.775	107.183	111.617	65.3131	118.718	150.663	31.7449	27.7304	117.603	107.392
10	118.598	126.898	106.579	144.515	110.983	136.465	41.3896	19.7748	116.373	128.364
2	91.5256	77.8059	96.3661	52.4019	39.6761	64.62	3.0068	-9.03677	104.853	90.7663
0.4	63.1699	65.3168	85.1067	13.2829	37.6443	21.1211	-4.63058	-0.420228	100.48	105.298
0.08	3.97103	3.4212	30.4611	-31.1769	4.23075	11.3296	-2.13374	-23.822	105.01	124.542
0.016	12.9778	6.22274	18.6786	-25.8637	8.80828	-23.0631	-1.61969	2.44379	104.381	86.2367
0.0032	10.2287	3.05464	6.75843	-18.4308	12.627	-17.3106	30.3007	13.8999	97.1025	97.3643
0.00064	23.032	21.5395	65.0654	18.2381	52.8456	-7.37221	45.6244	51.9399	33.5574	62.2011
Beta	Infection enhancement (%)
Concentration(μg/mL)	ConD-854		DH1052		8D2		COV2-2369		COV2-2490
50	-4.38871	-15.8307	-7.5775	-4.07218	38.4082	28.8987	23.9357	36.777	78.9969	85.5799
10	-10.5799	-15.4781	-1.12215	-5.84219	22.1657	28.7251	6.40908	23.5886	109.091	82.1317
2	-16.2618	-19.5925	-31.8024	-13.9287	-23.8894	10.1921	33.4799	17.0292	102.312	79.1536
0.4	-20.8464	-11.5596	-6.36278	-5.80749	-12.1587	1.23786	20.7427	7.90145	70.6897	89.7335
0.08	-3.33072	-1.95925	-11.7769	-0.98333	-6.74455	-10.8052	29.2804	9.94911	60.1097	54.1928
0.016	4.66301	-14.8119	-14.5187	-15.3864	3.1467	-7.29985	12.448	9.35911	32.6411	5.48589
0.0032	1.05799	6.03448	-2.40628	12.4132	6.96438	-2.92687	6.30496	6.58261	0.274295	0.470219
0.00064	1.84169	3.33072	20.708	40.2476	15.155	-11.1869	6.30496	-2.57981	7.95455	15.9875
Kappa	Infection enhancement (%)
Concentration(μg/mL)	ConD-854		DH1052		8D2		COV2-2369		COV2-2490
50	130.806	156.447	147.524	139.751	100.82	110.922	91.1446	101.738	147.26	141.878
10	108.49	148.631	101.378	128.698	84.6179	87.3073	104.329	97.9993	147.294	142.255
2	104.033	137.49	115.71	127.648	73.2371	56.7071	105.477	83.0108	157.441	116.717
0.4	74.7241	40.9928	130.961	139.423	18.5307	43.9816	106.264	100.918	155.282	151.168
0.08	25.087	23.613	124.697	89.1112	17.9403	22.9911	140.472	96.3267	162.343	170.022
0.016	9.4554	-0.520025	8.42899	46.5071	-8.265	-10.2001	118.104	95.2771	149.248	175.095
0.0032	-12.1752	3.28503	3.34536	16.8252	8.23221	-2.7222	108.888	63.0699	91.4527	80.6203
0.00064	-5.01068	-11.421	2.13185	6.72352	1.04952	1.24631	35.1919	22.696	28.1722	50.2141
Mu	Infection enhancement (%)
Concentration(μg/mL)	ConD-854		DH1052		8D2		COV2-2369		COV2-2490
50	85.4079	103.284	77.7154	55.9819	108.317	83.9379	128.427	96.6833	191.64	178.513
10	43.0436	68.0129	18.9479	13.5671	78.8878	62.505	99.6593	125.391	189.521	200.979
2	13.4849	16.1166	-4.31865	14.8597	38.2164	38.1864	118.988	109.91	147.735	157.363
0.4	-11.8374	18.3632	-13.9379	0.310611	16.5731	0.821633	121.844	118.597	181.048	148.024
0.08	9.6657	0.871902	4.63927	-10.0902	18.3166	1.48296	133.357	118.958	199.182	174.469
0.016	16.5018	14.9612	5.45089	-5.13027	-0.591192	2.56512	118.838	118.717	178.288	169.848
0.0032	10.6927	9.37685	9.92985	18.5872	14.2284	15.0401	101.343	114.539	171.549	133.324
0.00064	11.0457	17.7534	1.18235	28.7775	20.6613	16.7836	78.1062	53.4268	80.6259	57.839
Iota	Infection enhancement (%)
Concentration(μg/mL)	ConD-854		DH1052		8D2		COV2-2369		COV2-2490
50	93.3062	132.867	98.4773	132.842	139.239	96.1809	137.517	150.311	190.634	153.771
10	63.2613	102.372	68.5417	70.346	95.5247	104.218	169.831	116.193	159.09	195.204
2	26.698	4.74499	50.6623	40.9025	73.8727	77.8094	137.599	134.564	207.941	163.361
0.4	16.5082	6.09364	16.872	34.9974	31.1426	61.4884	139.977	158.349	168.905	159.165
0.08	-1.39885	13.736	7.76825	-3.38584	16.6259	31.6347	136.614	137.517	194.904	142.682
0.016	5.26947	-8.96626	4.48764	33.3571	19.3324	3.91353	139.649	175.08	178.945	141.858
0.0032	-20.6545	-11.2889	9.90065	27.2879	26.9599	25.5656	125.132	179.016	85.2892	137.587
0.00064	1.52322	-8.29194	34.0952	11.869	49.186	24.4994	110.206	58.5358	34.7149	55.4691
C.1.2	Infection enhancement (%)
Concentration(μg/mL)	ConD-854		DH1052		8D2		COV2-2369		COV2-2490
50	-21.7714	-25.5452	1.0539	-18.9783	-3.5287	18.5018	2.4016	-10.8635	41.3126	63.3171
10	-15.2137	-1.63427	-6.69348	-26.8222	3.57205	17.2273	12.7276	6.12103	40.3503	37.5412
2	-15.6777	-17.9048	-7.00724	-4.73854	-1.60395	1.10109	-13.8027	-12.2681	33.5877	53.1992
0.4	-4.82033	-22.2354	-5.22124	-6.76589	7.42154	5.13265	8.43593	5.39275	26.617	42.353
0.08	21.194	-26.999	5.37409	-0.82864	-23.9986	28.9579	5.47078	-13.9067	15.8748	25.3425
0.016	-16.3273	-5.43898	3.22607	-22.2848	6.74527	1.75134	-4.17895	-4.98526	4.71649	21.1548
0.0032	14.4198	16.0283	0.71601	11.1665	0.71094	15.5627	4.95058	-4.93324	16.0829	14.8604
0.00064	-18.2142	3.8408	-12.0756	11.1183	10.1006	14.0541	17.8256	0.39882	6.40714	20.5566
BA.1	Infection enhancement (%)
Concentration(μg/mL)	ConD-854		DH1052		8D2		COV2-2369		COV2-2490
50	-6.46466	-12.9225	-16.501	-3.54425	10.5281	-3.00311	-9.94132	-17.6735	-12.8064	-9.11288
10	-1.44649	-4.94276	-14.6089	9.37136	7.1108	-7.87021	-14.7049	-5.0397	2.72696	-2.6234
2	0.23994	-3.46199	2.29657	7.56153	9.00932	9.04384	-2.2437	-11.0114	-10.8043	-2.58888
0.4	2.4611	-5.23069	-15.1847	-9.34394	9.25095	-3.52088	-12.7373	-8.90577	-15.1191	-6.28236
0.08	4.14753	-12.0998	-10.7424	-3.79105	15.0155	1.62237	-2.96859	-6.97273	-3.10666	-6.24784
0.016	0.36334	-2.02235	-8.15109	-3.87331	9.5271	-0.103555	-12.3231	-1.48429	-6.80014	-5.59199
0.0032	-4.16124	-10.29	-6.91712	-7.41071	8.76769	7.62858	1.48429	-0.310666	-7.21436	0.65585
0.00064	10.3174	3.03695	3.07808	6.45095	18.8816	6.69658	-3.34829	12.5302	-0.379703	0.10356
BA.2	Infection enhancement (%)
Concentration(μg/mL)	ConD-854		DH1052		8D2		COV2-2369		COV2-2490
50	-17.5602	-8.80744	1.113	-2.48896	-3.37209	1.60914	13.7149	3.09756	-9.59583	-0.768659
10	-2.89934	-4.21225	5.08211	5.28057	0.31918	-6.89467	8.2574	-1.44707	-5.23184	-1.31416
2	-4.37637	-8.75273	5.18134	16.4933	-11.9255	-7.61903	3.19679	0.61687	-13.2656	-12.4721
0.4	-3.6105	-4.59519	-7.06336	3.99061	-7.91671	-14.6443	-11.5187	-6.57714	-9.84379	-4.3392
0.08	-9.19037	-13.2932	-6.71606	2.20451	-19.0203	-10.8439	3.69292	-8.45254	-13.216	-12.1746
0.016	-14.2232	-6.94748	-0.077728	-10.2486	-21.4018	-13.146	-0.772322	-18.7226	-17.8279	-14.8525
0.0032	-15.8643	-8.3698	-3.95753	-16.0335	-18.7425	-25.6586	-12.9376	-8.05563	-0.471113	-9.09993
0.00064	-16.9037	-9.4639	-16.619	-12.2827	-13.5231	-18.0379	-13.2949	-3.26294	-12.8688	-3.2482

[truncated: 10 more sheets: Fig3A, Fig3B, FigS1, FigS2, FigS3A, FigS3B, Fig3C, FigS4, FigS5B, FigS6]
